# Supplementary material for: Network-Based Identification of Altered Stem Cell Pluripotency and Calcium Signaling Pathways in Metastatic Melanoma
Source: Med Sci (Basel). 2018 Mar 8;6(1):23. doi: 10.3390/medsci6010023 (PMC5872180; doi:10.3390/medsci6010023)
Supplement: Supplementary file 1 [file medsci-06-00023-s001.zip]

Archive with 2 entries (2 files):
- Supplementary Table 2. Neves de Oliveira et al. 2018.pdf
- Supplementary Table 1. Neves de Oliveira et al. 2018.pdf
